# Supplementary material for: Monthly out-of-pocket caps substantially increase actuarial value for high-deductible health plans: a simulation study
Source: Health Aff Sch. 2026 May 21;4(6):qxag122. doi: 10.1093/haschl/qxag122 (PMC13235736; doi:10.1093/haschl/qxag122)
Supplement: qxag122_Supplementary_Data [file qxag122_supplementary_data.zip]

Archive with 2 entries (2 files):
- coi_disclosure dma 20260413.docx
- coi_disclosure_PS.docx
